# Supplementary material for: Homoharringtonine is highly effective against SARS-CoV-2: a potential first-line defense in future coronavirus epidemics
Source: Natl Sci Rev. 2024 Oct 26;12(11):nwae382. doi: 10.1093/nsr/nwae382 (PMC12661574; doi:10.1093/nsr/nwae382)
Supplement: nwae382_Supplemental_Files [file nwae382_supplemental_files.zip]

Archive with 3 entries (3 files):
- HHT-Supplementary file 1.docx
- HHT-Supplementary file 2.docx
- HHT-Supplementary file 3.docx
